# Supplementary material for: Bamboo Leaf Flavonoids Suppress Oxidative Stress-Induced Senescence of HaCaT Cells and UVB-Induced Photoaging of Mice through p38 MAPK and Autophagy Signaling
Source: Nutrients. 2022 Feb 14;14(4):793. doi: 10.3390/nu14040793 (PMC8876272; doi:10.3390/nu14040793)
Supplement: Supplementary file 1 [file nutrients-14-00793-s001.zip]

Archive with 1 entries (1 files):
- nutrients-1564496-supplementary.pdf
